# Supplementary material for: Unraveling the Key Odorants in Floral-Fruity Aroma Pu-Erh Tea via GC-O-MS, GC-MS/MS, Aroma Recombination, and Omission Tests
Source: Foods. 2025 Sep 17;14(18):3223. doi: 10.3390/foods14183223 (PMC12469430; doi:10.3390/foods14183223)
Supplement: Supplementary file 1 [file foods-14-03223-s001.zip]

Archive with 1 entries (1 files):
- foods-3832310-supplementary.pdf
